# Supplementary material for: Dataset on chemotherapy-induced nausea and vomiting (CINV) and quality of life (QOL) during multiple chemotherapy cycles among a Chinese breast cancer patient population who were randomized to antiemetic regimens with or without olanzapine
Source: Data Brief. 2020 Mar 12;30:105421. doi: 10.1016/j.dib.2020.105421 (PMC7091229; doi:10.1016/j.dib.2020.105421)
Supplement: Supplementary file 2 [file mmc2.xlsx]

## Sheet: Variable_name_explanation
Dataset		table_2a_overall
Variable		Explanation
P_No		Patient Number
Cycle		Cycle number (1=cycle 1, 2=cycle 2, 3=cycle 3, 4=cycle 4)
CP		Complete Protection
Dataset		table_2a_acute
Variable		Explanation
P_No		Patient Number
Cycle		Cycle number (1=cycle 1, 2=cycle 2, 3=cycle 3, 4=cycle 4)
Acute_cp		Acute Complete Protection
Dataset		table_2a_delay
Variable		Explanation
P_No		Patient Number
Cycle		Cycle number (1=cycle 1, 2=cycle 2, 3=cycle 3, 4=cycle 4)
delay_cp		Delay Complete Protection
Dataset		table_2b_overall
Variable		Explanation
P_No		Patient Number
Cycle		Cycle number (1=cycle 1, 2=cycle 2, 3=cycle 3, 4=cycle 4)
CP		Complete Protection
Dataset		table_2b_acute
Variable		Explanation
P_No		Patient Number
Cycle		Cycle number (1=cycle 1, 2=cycle 2, 3=cycle 3, 4=cycle 4)
Acute_cp		Acute Complete Protection
Dataset		table_2b_delay
Variable		Explanation
P_No		Patient Number
Cycle		Cycle number (1=cycle 1, 2=cycle 2, 3=cycle 3, 4=cycle 4)
delay_cp		Delay Complete Protection

## Sheet: table_2a_overall
P_NO	CYCLE	CP
PW002	1	1
PW004	1	1
PW005	1	1
PW006	1	1
PW010	1	0
PW012	1	1
PW014	1	0
PW015	1	1
PW019	1	1
PW020	1	1
PW021	1	1
PW022	1	0
PW025	1	1
PW028	1	1
PW029	1	0
PW031	1	0
PW033	1	0
PW035	1	1
PW038	1	1
PW040	1	0
PW042	1	0
PW044	1	0
PW046	1	0
PW048	1	0
PW050	1	0
PW051	1	1
PW053	1	0
PW055	1	1
PW058	1	1
PW059	1	1
PW063	1	1
PW064	1	0
PW067	1	1
PW068	1	1
PW069	1	0
PW070	1	1
PW074	1	1
PW075	1	1
PW077	1	0
PW079	1	0
PW081	1	0
PW083	1	1
PW085	1	0
PW087	1	1
PW090	1	1
PW091	1	1
PW094	1	1
PW095	1	1
PW098	1	1
PW099	1	1
PW101	1	1
PW102	1	1
PW107	1	1
PW108	1	0
PW110	1	1
PW112	1	0
PW114	1	1
PW115	1	0
PW117	1	1
PW119	1	0
PW002	2	1
PW004	2	0
PW005	2	1
PW006	2	1
PW010	2	0
PW012	2	1
PW014	2	1
PW015	2	1
PW019	2	1
PW020	2	1
PW021	2	1
PW022	2	1
PW025	2	0
PW028	2	0
PW029	2	0
PW031	2	0
PW033	2	0
PW035	2	0
PW040	2	1
PW042	2	0
PW044	2	1
PW046	2	0
PW048	2	1
PW050	2	0
PW051	2	1
PW053	2	0
PW055	2	1
PW058	2	1
PW059	2	1
PW063	2	1
PW064	2	0
PW067	2	1
PW068	2	1
PW069	2	0
PW070	2	1
PW074	2	1
PW075	2	1
PW077	2	0
PW079	2	1
PW081	2	0
PW083	2	1
PW085	2	0
PW087	2	1
PW091	2	0
PW095	2	1
PW098	2	0
PW099	2	1
PW101	2	1
PW102	2	1
PW107	2	1
PW108	2	1
PW110	2	1
PW112	2	1
PW114	2	1
PW115	2	1
PW117	2	0
PW119	2	1
PW002	3	1
PW004	3	1
PW005	3	1
PW006	3	1
PW010	3	1
PW012	3	1
PW015	3	1
PW019	3	1
PW020	3	1
PW021	3	1
PW022	3	1
PW025	3	0
PW028	3	0
PW029	3	1
PW031	3	0
PW033	3	0
PW035	3	0
PW040	3	1
PW042	3	1
PW044	3	1
PW046	3	0
PW048	3	1
PW050	3	0
PW051	3	1
PW053	3	0
PW055	3	1
PW058	3	0
PW059	3	1
PW063	3	1
PW064	3	1
PW067	3	1
PW068	3	1
PW069	3	0
PW070	3	1
PW074	3	1
PW075	3	1
PW077	3	0
PW079	3	0
PW081	3	0
PW083	3	1
PW085	3	0
PW087	3	1
PW091	3	1
PW095	3	1
PW098	3	0
PW099	3	1
PW101	3	1
PW102	3	1
PW107	3	1
PW108	3	1
PW110	3	1
PW112	3	1
PW114	3	1
PW115	3	0
PW117	3	0
PW119	3	0
PW002	4	1
PW004	4	1
PW005	4	0
PW006	4	1
PW010	4	0
PW012	4	1
PW015	4	1
PW019	4	1
PW020	4	1
PW021	4	1
PW022	4	0
PW025	4	0
PW028	4	1
PW029	4	1
PW031	4	1
PW033	4	0
PW035	4	0
PW038	4	1
PW040	4	1
PW042	4	1
PW044	4	1
PW046	4	0
PW048	4	1
PW050	4	0
PW051	4	1
PW053	4	0
PW055	4	1
PW058	4	1
PW059	4	1
PW063	4	1
PW064	4	1
PW067	4	1
PW068	4	1
PW069	4	0
PW070	4	1
PW074	4	1
PW075	4	1
PW077	4	0
PW079	4	0
PW081	4	0
PW083	4	1
PW085	4	0
PW087	4	1
PW091	4	1
PW095	4	1
PW098	4	0
PW099	4	1
PW101	4	1
PW102	4	1
PW107	4	1
PW108	4	1
PW110	4	1
PW112	4	1
PW114	4	1
PW115	4	0
PW117	4	0
PW119	4	0

## Sheet: table_2a_acute
P_NO	CYCLE	acute_cp
PW002	1	1
PW004	1	1
PW005	1	1
PW006	1	1
PW010	1	0
PW012	1	1
PW014	1	1
PW015	1	1
PW019	1	1
PW020	1	1
PW021	1	1
PW022	1	0
PW025	1	1
PW028	1	1
PW029	1	0
PW031	1	0
PW033	1	0
PW035	1	1
PW038	1	1
PW040	1	0
PW042	1	0
PW044	1	1
PW046	1	0
PW048	1	0
PW050	1	0
PW051	1	1
PW053	1	0
PW055	1	1
PW058	1	1
PW059	1	1
PW063	1	1
PW064	1	1
PW067	1	1
PW068	1	1
PW069	1	1
PW070	1	1
PW074	1	1
PW075	1	1
PW077	1	0
PW079	1	0
PW081	1	1
PW083	1	1
PW085	1	0
PW087	1	1
PW090	1	1
PW091	1	1
PW094	1	1
PW095	1	1
PW098	1	1
PW099	1	1
PW101	1	1
PW102	1	1
PW107	1	1
PW108	1	0
PW110	1	1
PW112	1	0
PW114	1	1
PW115	1	0
PW117	1	1
PW119	1	0
PW002	2	1
PW004	2	0
PW005	2	1
PW006	2	1
PW010	2	1
PW012	2	1
PW014	2	1
PW015	2	1
PW019	2	1
PW020	2	1
PW021	2	1
PW022	2	1
PW025	2	0
PW028	2	1
PW029	2	0
PW031	2	0
PW033	2	0
PW035	2	1
PW040	2	1
PW042	2	0
PW044	2	1
PW046	2	0
PW048	2	1
PW050	2	0
PW051	2	1
PW053	2	0
PW055	2	1
PW058	2	1
PW059	2	1
PW063	2	1
PW064	2	0
PW067	2	1
PW068	2	1
PW069	2	0
PW070	2	1
PW074	2	1
PW075	2	1
PW077	2	0
PW079	2	1
PW081	2	0
PW083	2	1
PW085	2	1
PW087	2	1
PW091	2	0
PW095	2	1
PW098	2	0
PW099	2	1
PW101	2	1
PW102	2	1
PW107	2	1
PW108	2	1
PW110	2	1
PW112	2	1
PW114	2	1
PW115	2	1
PW117	2	1
PW119	2	1
PW002	3	1
PW004	3	1
PW005	3	1
PW006	3	1
PW010	3	1
PW012	3	1
PW015	3	1
PW019	3	1
PW020	3	1
PW021	3	1
PW022	3	1
PW025	3	0
PW028	3	1
PW029	3	1
PW031	3	0
PW033	3	0
PW035	3	1
PW040	3	1
PW042	3	1
PW044	3	1
PW046	3	0
PW048	3	1
PW050	3	0
PW051	3	1
PW053	3	1
PW055	3	1
PW058	3	0
PW059	3	1
PW063	3	1
PW064	3	1
PW067	3	1
PW068	3	1
PW069	3	0
PW070	3	1
PW074	3	1
PW075	3	1
PW077	3	0
PW079	3	1
PW081	3	0
PW083	3	1
PW085	3	0
PW087	3	1
PW091	3	1
PW095	3	1
PW098	3	0
PW099	3	1
PW101	3	1
PW102	3	1
PW107	3	1
PW108	3	1
PW110	3	1
PW112	3	1
PW114	3	1
PW115	3	0
PW117	3	0
PW119	3	1
PW002	4	1
PW004	4	1
PW005	4	0
PW006	4	1
PW010	4	1
PW012	4	1
PW015	4	1
PW019	4	1
PW020	4	1
PW021	4	1
PW022	4	1
PW025	4	0
PW028	4	1
PW029	4	1
PW031	4	1
PW033	4	0
PW035	4	0
PW038	4	1
PW040	4	1
PW042	4	1
PW044	4	1
PW046	4	0
PW048	4	1
PW050	4	0
PW051	4	1
PW053	4	1
PW055	4	1
PW058	4	1
PW059	4	1
PW063	4	1
PW064	4	1
PW067	4	1
PW068	4	1
PW069	4	1
PW070	4	1
PW074	4	1
PW075	4	1
PW077	4	0
PW079	4	0
PW081	4	0
PW083	4	1
PW085	4	0
PW087	4	1
PW091	4	1
PW095	4	1
PW098	4	0
PW099	4	1
PW101	4	1
PW102	4	1
PW107	4	1
PW108	4	1
PW110	4	1
PW112	4	1
PW114	4	1
PW115	4	0
PW117	4	0
PW119	4	1

## Sheet: table_2a_delay
P_NO	CYCLE	delay_cp
PW002	1	1
PW004	1	1
PW005	1	1
PW006	1	1
PW012	1	1
PW014	1	0
PW015	1	1
PW019	1	1
PW020	1	1
PW021	1	1
PW025	1	1
PW028	1	1
PW035	1	1
PW038	1	1
PW044	1	0
PW051	1	1
PW055	1	1
PW058	1	1
PW059	1	1
PW063	1	1
PW064	1	0
PW067	1	1
PW068	1	1
PW069	1	0
PW070	1	1
PW074	1	1
PW075	1	1
PW081	1	0
PW083	1	1
PW087	1	1
PW090	1	1
PW091	1	1
PW094	1	1
PW095	1	1
PW098	1	1
PW099	1	1
PW101	1	1
PW102	1	1
PW107	1	1
PW110	1	1
PW114	1	1
PW117	1	1
PW002	2	1
PW005	2	1
PW006	2	1
PW010	2	0
PW012	2	1
PW014	2	1
PW015	2	1
PW019	2	1
PW020	2	1
PW021	2	1
PW022	2	1
PW028	2	0
PW035	2	0
PW040	2	1
PW044	2	1
PW048	2	1
PW051	2	1
PW055	2	1
PW058	2	1
PW059	2	1
PW063	2	1
PW067	2	1
PW068	2	1
PW070	2	1
PW074	2	1
PW075	2	1
PW079	2	1
PW083	2	1
PW085	2	0
PW087	2	1
PW095	2	1
PW099	2	1
PW101	2	1
PW102	2	1
PW107	2	1
PW108	2	1
PW110	2	1
PW112	2	1
PW114	2	1
PW115	2	1
PW117	2	0
PW119	2	1
PW002	3	1
PW004	3	1
PW005	3	1
PW006	3	1
PW010	3	1
PW012	3	1
PW015	3	1
PW019	3	1
PW020	3	1
PW021	3	1
PW022	3	1
PW028	3	0
PW029	3	1
PW035	3	0
PW040	3	1
PW042	3	1
PW044	3	1
PW048	3	1
PW051	3	1
PW053	3	0
PW055	3	1
PW059	3	1
PW063	3	1
PW064	3	1
PW067	3	1
PW068	3	1
PW070	3	1
PW074	3	1
PW075	3	1
PW079	3	0
PW083	3	1
PW087	3	1
PW091	3	1
PW095	3	1
PW099	3	1
PW101	3	1
PW102	3	1
PW107	3	1
PW108	3	1
PW110	3	1
PW112	3	1
PW114	3	1
PW119	3	0
PW002	4	1
PW004	4	1
PW006	4	1
PW010	4	0
PW012	4	1
PW015	4	1
PW019	4	1
PW020	4	1
PW021	4	1
PW022	4	0
PW028	4	1
PW029	4	1
PW031	4	1
PW038	4	1
PW040	4	1
PW042	4	1
PW044	4	1
PW048	4	1
PW051	4	1
PW053	4	0
PW055	4	1
PW058	4	1
PW059	4	1
PW063	4	1
PW064	4	1
PW067	4	1
PW068	4	1
PW069	4	0
PW070	4	1
PW074	4	1
PW075	4	1
PW083	4	1
PW087	4	1
PW091	4	1
PW095	4	1
PW099	4	1
PW101	4	1
PW102	4	1
PW107	4	1
PW108	4	1
PW110	4	1
PW112	4	1
PW114	4	1
PW119	4	0

## Sheet: table_2b_overall
P_NO	CYCLE	CP
PW001	1	1
PW003	1	1
PW007	1	1
PW008	1	0
PW009	1	1
PW011	1	1
PW013	1	0
PW016	1	0
PW017	1	1
PW018	1	0
PW023	1	0
PW024	1	1
PW026	1	0
PW027	1	0
PW030	1	1
PW032	1	0
PW034	1	0
PW036	1	0
PW037	1	0
PW039	1	0
PW041	1	1
PW043	1	0
PW045	1	0
PW047	1	0
PW049	1	1
PW052	1	0
PW054	1	0
PW056	1	1
PW057	1	0
PW060	1	0
PW061	1	0
PW062	1	0
PW065	1	0
PW066	1	0
PW071	1	0
PW072	1	1
PW073	1	0
PW076	1	1
PW078	1	0
PW080	1	0
PW082	1	0
PW084	1	1
PW086	1	0
PW088	1	1
PW089	1	0
PW092	1	0
PW093	1	0
PW096	1	1
PW097	1	1
PW100	1	0
PW103	1	1
PW104	1	0
PW105	1	1
PW106	1	0
PW109	1	1
PW111	1	1
PW113	1	0
PW116	1	0
PW118	1	0
PW120	1	1
PW001	2	1
PW003	2	1
PW007	2	1
PW008	2	0
PW009	2	1
PW011	2	1
PW013	2	1
PW016	2	0
PW017	2	0
PW018	2	0
PW023	2	1
PW024	2	1
PW026	2	0
PW027	2	0
PW030	2	1
PW034	2	0
PW036	2	1
PW037	2	0
PW039	2	0
PW041	2	1
PW043	2	1
PW045	2	1
PW047	2	0
PW049	2	1
PW052	2	0
PW054	2	0
PW056	2	1
PW057	2	1
PW060	2	0
PW061	2	1
PW062	2	0
PW065	2	0
PW066	2	1
PW071	2	1
PW072	2	1
PW073	2	1
PW076	2	1
PW078	2	0
PW080	2	0
PW082	2	1
PW084	2	1
PW086	2	1
PW088	2	1
PW089	2	0
PW092	2	1
PW093	2	0
PW096	2	1
PW097	2	1
PW100	2	0
PW103	2	1
PW104	2	0
PW105	2	1
PW106	2	0
PW109	2	1
PW111	2	1
PW113	2	0
PW116	2	0
PW118	2	0
PW120	2	0
PW001	3	1
PW003	3	0
PW007	3	1
PW008	3	0
PW009	3	1
PW011	3	1
PW013	3	1
PW016	3	0
PW017	3	0
PW018	3	0
PW023	3	1
PW024	3	0
PW026	3	0
PW027	3	0
PW030	3	1
PW034	3	0
PW036	3	1
PW037	3	0
PW039	3	1
PW041	3	1
PW043	3	0
PW045	3	1
PW047	3	0
PW049	3	1
PW052	3	0
PW054	3	0
PW056	3	1
PW057	3	1
PW060	3	0
PW061	3	1
PW062	3	0
PW065	3	0
PW066	3	1
PW071	3	1
PW072	3	1
PW073	3	1
PW076	3	1
PW078	3	1
PW080	3	0
PW082	3	0
PW084	3	1
PW086	3	1
PW088	3	1
PW089	3	0
PW092	3	1
PW093	3	0
PW096	3	1
PW097	3	1
PW100	3	0
PW103	3	1
PW104	3	1
PW105	3	1
PW106	3	0
PW109	3	0
PW111	3	1
PW113	3	0
PW116	3	0
PW118	3	0
PW120	3	1
PW001	4	1
PW003	4	0
PW007	4	1
PW008	4	0
PW009	4	1
PW011	4	0
PW013	4	1
PW016	4	0
PW017	4	0
PW018	4	0
PW023	4	0
PW024	4	0
PW026	4	0
PW027	4	0
PW030	4	1
PW034	4	0
PW036	4	1
PW037	4	0
PW039	4	1
PW041	4	0
PW043	4	0
PW045	4	1
PW047	4	0
PW049	4	1
PW052	4	0
PW054	4	1
PW056	4	1
PW057	4	1
PW060	4	0
PW061	4	1
PW062	4	1
PW065	4	0
PW066	4	1
PW071	4	1
PW072	4	1
PW073	4	0
PW076	4	1
PW078	4	0
PW080	4	0
PW082	4	1
PW084	4	1
PW086	4	1
PW088	4	1
PW089	4	0
PW092	4	1
PW093	4	0
PW096	4	1
PW097	4	1
PW100	4	1
PW103	4	1
PW104	4	1
PW105	4	1
PW106	4	0
PW109	4	0
PW111	4	1
PW113	4	0
PW116	4	0
PW118	4	0
PW120	4	1

## Sheet: table_2b_acute
P_NO	CYCLE	acute_cp
PW001	1	1
PW003	1	1
PW007	1	1
PW008	1	0
PW009	1	1
PW011	1	1
PW013	1	0
PW016	1	0
PW017	1	1
PW018	1	0
PW023	1	0
PW024	1	1
PW026	1	0
PW027	1	1
PW030	1	1
PW032	1	0
PW034	1	0
PW036	1	0
PW037	1	0
PW039	1	0
PW041	1	1
PW043	1	0
PW045	1	1
PW047	1	0
PW049	1	1
PW052	1	0
PW054	1	0
PW056	1	1
PW057	1	0
PW060	1	0
PW061	1	1
PW062	1	0
PW065	1	0
PW066	1	1
PW071	1	0
PW072	1	1
PW073	1	1
PW076	1	1
PW078	1	0
PW080	1	1
PW082	1	0
PW084	1	1
PW086	1	0
PW088	1	1
PW089	1	1
PW092	1	0
PW093	1	0
PW096	1	1
PW097	1	1
PW100	1	0
PW103	1	1
PW104	1	1
PW105	1	1
PW106	1	0
PW109	1	1
PW111	1	1
PW113	1	0
PW116	1	0
PW118	1	0
PW120	1	1
PW001	2	1
PW003	2	1
PW007	2	1
PW008	2	0
PW009	2	1
PW011	2	1
PW013	2	1
PW016	2	0
PW017	2	0
PW018	2	0
PW023	2	1
PW024	2	1
PW026	2	0
PW027	2	1
PW030	2	1
PW034	2	1
PW036	2	1
PW037	2	0
PW039	2	0
PW041	2	1
PW043	2	1
PW045	2	1
PW047	2	0
PW049	2	1
PW052	2	0
PW054	2	0
PW056	2	1
PW057	2	1
PW060	2	0
PW061	2	1
PW062	2	0
PW065	2	0
PW066	2	1
PW071	2	1
PW072	2	1
PW073	2	1
PW076	2	1
PW078	2	1
PW080	2	0
PW082	2	1
PW084	2	1
PW086	2	1
PW088	2	1
PW089	2	1
PW092	2	1
PW093	2	0
PW096	2	1
PW097	2	1
PW100	2	0
PW103	2	1
PW104	2	0
PW105	2	1
PW106	2	0
PW109	2	1
PW111	2	1
PW113	2	0
PW116	2	0
PW118	2	0
PW120	2	1
PW001	3	1
PW003	3	1
PW007	3	1
PW008	3	0
PW009	3	1
PW011	3	1
PW013	3	1
PW016	3	0
PW017	3	0
PW018	3	0
PW023	3	1
PW024	3	0
PW026	3	0
PW027	3	0
PW030	3	1
PW034	3	1
PW036	3	1
PW037	3	0
PW039	3	1
PW041	3	1
PW043	3	1
PW045	3	1
PW047	3	0
PW049	3	1
PW052	3	1
PW054	3	0
PW056	3	1
PW057	3	1
PW060	3	0
PW061	3	1
PW062	3	0
PW065	3	1
PW066	3	1
PW071	3	1
PW072	3	1
PW073	3	1
PW076	3	1
PW078	3	1
PW080	3	1
PW082	3	0
PW084	3	1
PW086	3	1
PW088	3	1
PW089	3	0
PW092	3	1
PW093	3	0
PW096	3	1
PW097	3	1
PW100	3	0
PW103	3	1
PW104	3	1
PW105	3	1
PW106	3	0
PW109	3	0
PW111	3	1
PW113	3	0
PW116	3	0
PW118	3	0
PW120	3	1
PW001	4	1
PW003	4	0
PW007	4	1
PW008	4	0
PW009	4	1
PW011	4	0
PW013	4	1
PW016	4	0
PW017	4	0
PW018	4	1
PW023	4	1
PW024	4	0
PW026	4	0
PW027	4	0
PW030	4	1
PW034	4	0
PW036	4	1
PW037	4	0
PW039	4	1
PW041	4	1
PW043	4	0
PW045	4	1
PW047	4	0
PW049	4	1
PW052	4	1
PW054	4	1
PW056	4	1
PW057	4	1
PW060	4	0
PW061	4	1
PW062	4	1
PW065	4	1
PW066	4	1
PW071	4	1
PW072	4	1
PW073	4	1
PW076	4	1
PW078	4	0
PW080	4	0
PW082	4	1
PW084	4	1
PW086	4	1
PW088	4	1
PW089	4	1
PW092	4	1
PW093	4	0
PW096	4	1
PW097	4	1
PW100	4	1
PW103	4	1
PW104	4	1
PW105	4	1
PW106	4	1
PW109	4	0
PW111	4	1
PW113	4	0
PW116	4	0
PW118	4	0
PW120	4	1

## Sheet: table_2b_delay
P_NO	CYCLE	delay_cp
PW001	1	1
PW003	1	1
PW007	1	1
PW009	1	1
PW011	1	1
PW017	1	1
PW024	1	1
PW027	1	0
PW030	1	1
PW041	1	1
PW045	1	0
PW049	1	1
PW056	1	1
PW061	1	0
PW066	1	0
PW072	1	1
PW073	1	0
PW076	1	1
PW080	1	0
PW084	1	1
PW088	1	1
PW089	1	0
PW096	1	1
PW097	1	1
PW103	1	1
PW104	1	0
PW105	1	1
PW109	1	1
PW111	1	1
PW120	1	1
PW001	2	1
PW003	2	1
PW007	2	1
PW009	2	1
PW011	2	1
PW013	2	1
PW023	2	1
PW024	2	1
PW027	2	0
PW030	2	1
PW034	2	0
PW036	2	1
PW041	2	1
PW043	2	1
PW045	2	1
PW049	2	1
PW056	2	1
PW057	2	1
PW061	2	1
PW066	2	1
PW071	2	1
PW072	2	1
PW073	2	1
PW076	2	1
PW078	2	0
PW082	2	1
PW084	2	1
PW086	2	1
PW088	2	1
PW089	2	0
PW092	2	1
PW096	2	1
PW097	2	1
PW103	2	1
PW105	2	1
PW109	2	1
PW111	2	1
PW120	2	0
PW001	3	1
PW003	3	0
PW007	3	1
PW009	3	1
PW011	3	1
PW013	3	1
PW023	3	1
PW030	3	1
PW034	3	0
PW036	3	1
PW039	3	1
PW041	3	1
PW043	3	0
PW045	3	1
PW049	3	1
PW052	3	0
PW056	3	1
PW057	3	1
PW061	3	1
PW065	3	0
PW066	3	1
PW071	3	1
PW072	3	1
PW073	3	1
PW076	3	1
PW078	3	1
PW080	3	0
PW084	3	1
PW086	3	1
PW088	3	1
PW092	3	1
PW096	3	1
PW097	3	1
PW103	3	1
PW104	3	1
PW105	3	1
PW111	3	1
PW120	3	1
PW001	4	1
PW007	4	1
PW009	4	1
PW013	4	1
PW018	4	0
PW023	4	0
PW030	4	1
PW036	4	1
PW039	4	1
PW041	4	0
PW045	4	1
PW049	4	1
PW052	4	0
PW054	4	1
PW056	4	1
PW057	4	1
PW061	4	1
PW062	4	1
PW065	4	0
PW066	4	1
PW071	4	1
PW072	4	1
PW073	4	0
PW076	4	1
PW082	4	1
PW084	4	1
PW086	4	1
PW088	4	1
PW089	4	0
PW092	4	1
PW096	4	1
PW097	4	1
PW100	4	1
PW103	4	1
PW104	4	1
PW105	4	1
PW106	4	0
PW111	4	1
PW120	4	1
