# Supplementary material for: Dataset on chemotherapy-induced nausea and vomiting (CINV) and quality of life (QOL) during multiple chemotherapy cycles among a Chinese breast cancer patient population who were randomized to antiemetic regimens with or without olanzapine
Source: Data Brief. 2020 Mar 12;30:105421. doi: 10.1016/j.dib.2020.105421 (PMC7091229; doi:10.1016/j.dib.2020.105421)
Supplement: Supplementary file 4 [file mmc4.xlsx]

## Sheet: variable_name_explanation
Variable		Explanation and coding
P_NO		Patient Number
ARM		Treatment allocation (1=Olanzapine arm, 2=Standard arm)
d1_total		Day 1 FLIE - total score
d1_vomit		Day 1 FLIE - vomit domain
d1_naus		Day 1 FLIE - naus domain

## Sheet: FLIE_cycle1_data
P_NO	ARM	d1_total	d1_vomit	d1_naus
PW001	2	12.8889	12.5556	13.2222
PW002	1	0	0	0
PW003	2	3.77778	4.11111	3.44444
PW004	1	0	0	0
PW005	1	21.8333	17.7778	25.8889
PW006	1	0	0	0
PW007	2	0	0	0
PW008	2	0	0	0
PW009	2	0	0	0
PW010	1	0	0	0
PW011	2	0	0	0
PW012	1	0	0	0
PW013	2	2.16667	3	1.33333
PW014	1	0	0	0
PW015	1	0.0555556	0.111111	0
PW016	2	0	0	0
PW017	2	0	0	0
PW018	2	0	0	0
PW019	1	1.72222	1.66667	1.77778
PW020	1	0	0	0
PW021	1	8.38889	8.66667	8.11111
PW022	1	0	0	0
PW023	2	0	0	0
PW024	2	0	0	0
PW025	1	0	0	0
PW026	2	0	0	0
PW027	2	0	0	0
PW028	1	0	0	0
PW029	1	0	0	0
PW030	2	0	0	0
PW031	1	5.55556	5.66667	5.44444
PW032	2	0	0	0
PW033	1	0	0	0
PW034	2	0	0	0
PW035	1	0.944444	0	1.88889
PW036	2	0	0	0
PW037	2	5.55556	11.1111	0
PW038	1	0	0	0
PW039	2	0	0	0
PW040	1	0	0	0
PW041	2	0	0	0
PW042	1	0	0	0
PW043	2	0	0	0
PW044	1	0	0	0
PW045	2	0	0	0
PW046	1	0	0	0
PW047	2	0	0	0
PW048	1	0	0	0
PW049	2	0	0	0
PW050	1	0	0	0
PW051	1	0	0	0
PW052	2	0	0	0
PW053	1	0	0	0
PW054	2	0	0	0
PW055	1	0	0	0
PW056	2	19.3889	15.4444	23.3333
PW057	2	0	0	0
PW058	1	0	0	0
PW059	1	0	0	0
PW060	2	0	0	0
PW061	2	0	0	0
PW062	2	0	0	0
PW063	1	0	0	0
PW064	1	0	0	0
PW065	2	0	0	0
PW066	2	0	0	0
PW067	1	0	0	0
PW068	1	0	0	0
PW069	1	0	0	0
PW070	1	0	0	0
PW071	2	0	0	0
PW072	2	0	0	0
PW073	2	0	0	0
PW074	1	0	0	0
PW075	1	0	0	0
PW076	2	0	0	0
PW077	1	0.388889	0	0.777778
PW078	2	0	0	0
PW079	1	0	0	0
PW080	2	0	0	0
PW081	1	0	0	0
PW082	2	0	0	0
PW083	1	0	0	0
PW084	2	0	0	0
PW085	1	0	0	0
PW086	2	0	0	0
PW087	1	0	0	0
PW088	2	0	0	0
PW089	2	0	0	0
PW090	1	0	0	0
PW091	1	0	0	0
PW092	2	0	0	0
PW093	2	0	0	0
PW094	1	0	0	0
PW095	1	0	0	0
PW096	2	0	0	0
PW097	2	0	0	0
PW098	1	0	0	0
PW099	1	0	0	0
PW100	2	0	0	0
PW101	1	0	0	0
PW102	1	0	0	0
PW103	2	0	0	0
PW104	2	0	0	0
PW105	2	0	0	0
PW106	2	0	0	0
PW107	1	0	0	0
PW108	1	0	0	0
PW109	2	0	0	0
PW110	1	0	0	0
PW111	2	0	0	0
PW112	1	0	0	0
PW113	2	0	0	0
PW114	1	0	0	0
PW115	1	0	0	0
PW116	2	0	0	0
PW117	1	1.94444	0	3.88889
PW118	2	7.16667	12.4444	1.88889
PW119	1	0	0	0
PW120	2	0	0	0

## Sheet: FLIE_cycle2_data
P_NO	ARM	d1_total	d1_vomit	d1_naus
PW001	2	1.61111	1.77778	1.44444
PW002	1	0	0	0
PW003	2	10.8333	8.55556	13.1111
PW004	1	0	0	0
PW005	1	5.55556	0	11.1111
PW006	1	0	0	0
PW007	2	0	0	0
PW008	2	8.27778	0	16.5556
PW009	2	0	0	0
PW010	1	0	0	0
PW011	2	0	0	0
PW012	1	0	0	0
PW013	2	1	1.22222	0.777778
PW014	1	1.72222	0	3.44444
PW015	1	1.27778	1.22222	1.33333
PW016	2	0	0	0
PW017	2	0	0	0
PW018	2	5.66667	6.22222	5.11111
PW019	1	1.88889	2	1.77778
PW020	1	0	0	0
PW021	1	3.16667	3.66667	2.66667
PW022	1	0	0	0
PW023	2	0	0	0
PW024	2	0	0	0
PW025	1	6.5	0	13
PW026	2	0	0	0
PW027	2	0	0	0
PW028	1	0	0	0
PW029	1	0	0	0
PW030	2	0	0	0
PW031	1	14.8333	14.7778	14.8889
PW033	1	0.0555556	0	0.111111
PW034	2	0	0	0
PW035	1	1.33333	0	2.66667
PW036	2	0	0	0
PW037	2	45.1667	49.2222	41.1111
PW039	2	0	0	0
PW040	1	0	0	0
PW041	2	0	0	0
PW042	1	0	0	0
PW043	2	0	0	0
PW044	1	0	0	0
PW045	2	0	0	0
PW046	1	0	0	0
PW047	2	38.0556	46.4444	29.6667
PW048	1	0	0	0
PW049	2	0	0	0
PW050	1	0	0	0
PW051	1	0	0	0
PW052	2	0	0	0
PW053	1	0	0	0
PW054	2	13.8333	0	27.6667
PW055	1	0	0	0
PW056	2	0	0	0
PW057	2	0	0	0
PW058	1	0	0	0
PW059	1	0	0	0
PW060	2	0	0	0
PW061	2	0	0	0
PW062	2	3.88889	0	7.77778
PW063	1	0	0	0
PW064	1	0	0	0
PW065	2	0	0	0
PW066	2	0	0	0
PW067	1	0	0	0
PW068	1	0	0	0
PW069	1	1.77778	0	3.55556
PW070	1	0	0	0
PW071	2	0	0	0
PW072	2	0	0	0
PW073	2	0	0	0
PW074	1	0	0	0
PW075	1	0	0	0
PW076	2	0	0	0
PW077	1	0	0	0
PW078	2	0	0	0
PW079	1	6.38889	0.888889	11.8889
PW080	2	32.5	34.4444	30.5556
PW081	1	1.83333	0	3.66667
PW082	2	0	0	0
PW083	1	0	0	0
PW084	2	0	0	0
PW085	1	0	0	0
PW086	2	0	0	0
PW087	1	5.55556	11.1111	0
PW088	2	0	0	0
PW089	2	5.55556	0	11.1111
PW091	1	0	0	0
PW092	2	0	0	0
PW093	2	0	0	0
PW095	1	0	0	0
PW096	2	5.55556	0	11.1111
PW097	2	0	0	0
PW098	1	0	0	0
PW099	1	0	0	0
PW100	2	0	0	0
PW101	1	0	0	0
PW102	1	0	0	0
PW103	2	0	0	0
PW104	2	0	0	0
PW105	2	0	0	0
PW106	2	7.22222	0	14.4444
PW107	1	0	0	0
PW108	1	0	0	0
PW109	2	0	0	0
PW110	1	0	0	0
PW111	2	0	0	0
PW112	1	0	0	0
PW113	2	0	0	0
PW114	1	0	0	0
PW115	1	0	0	0
PW116	2	0	0	0
PW117	1	0	0	0
PW118	2	55.3333	55.2222	55.4444
PW119	1	0	0	0
PW120	2	0	0	0

## Sheet: FLIE_cycle3_data
P_NO	ARM	d1_total	d1_vomit	d1_naus
PW001	2	1.61111	1.77778	1.44444
PW002	1	0	0	0
PW003	2	10.8333	8.55556	13.1111
PW004	1	0	0	0
PW005	1	5.55556	0	11.1111
PW006	1	0	0	0
PW007	2	0	0	0
PW008	2	8.27778	0	16.5556
PW009	2	0	0	0
PW010	1	0	0	0
PW011	2	0	0	0
PW012	1	0	0	0
PW013	2	1	1.22222	0.777778
PW014	1	1.72222	0	3.44444
PW015	1	1.27778	1.22222	1.33333
PW016	2	0	0	0
PW017	2	0	0	0
PW018	2	5.66667	6.22222	5.11111
PW019	1	1.88889	2	1.77778
PW020	1	0	0	0
PW021	1	3.16667	3.66667	2.66667
PW022	1	0	0	0
PW023	2	0	0	0
PW024	2	0	0	0
PW025	1	6.5	0	13
PW026	2	0	0	0
PW027	2	0	0	0
PW028	1	0	0	0
PW029	1	0	0	0
PW030	2	0	0	0
PW031	1	14.8333	14.7778	14.8889
PW033	1	0.0555556	0	0.111111
PW034	2	0	0	0
PW035	1	1.33333	0	2.66667
PW036	2	0	0	0
PW037	2	45.1667	49.2222	41.1111
PW039	2	0	0	0
PW040	1	0	0	0
PW041	2	0	0	0
PW042	1	0	0	0
PW043	2	0	0	0
PW044	1	0	0	0
PW045	2	0	0	0
PW046	1	0	0	0
PW047	2	38.0556	46.4444	29.6667
PW048	1	0	0	0
PW049	2	0	0	0
PW050	1	0	0	0
PW051	1	0	0	0
PW052	2	0	0	0
PW053	1	0	0	0
PW054	2	13.8333	0	27.6667
PW055	1	0	0	0
PW056	2	0	0	0
PW057	2	0	0	0
PW058	1	0	0	0
PW059	1	0	0	0
PW060	2	0	0	0
PW061	2	0	0	0
PW062	2	3.88889	0	7.77778
PW063	1	0	0	0
PW064	1	0	0	0
PW065	2	0	0	0
PW066	2	0	0	0
PW067	1	0	0	0
PW068	1	0	0	0
PW069	1	1.77778	0	3.55556
PW070	1	0	0	0
PW071	2	0	0	0
PW072	2	0	0	0
PW073	2	0	0	0
PW074	1	0	0	0
PW075	1	0	0	0
PW076	2	0	0	0
PW077	1	0	0	0
PW078	2	0	0	0
PW079	1	6.38889	0.888889	11.8889
PW080	2	32.5	34.4444	30.5556
PW081	1	1.83333	0	3.66667
PW082	2	0	0	0
PW083	1	0	0	0
PW084	2	0	0	0
PW085	1	0	0	0
PW086	2	0	0	0
PW087	1	5.55556	11.1111	0
PW088	2	0	0	0
PW089	2	5.55556	0	11.1111
PW091	1	0	0	0
PW092	2	0	0	0
PW093	2	0	0	0
PW095	1	0	0	0
PW096	2	5.55556	0	11.1111
PW097	2	0	0	0
PW098	1	0	0	0
PW099	1	0	0	0
PW100	2	0	0	0
PW101	1	0	0	0
PW102	1	0	0	0
PW103	2	0	0	0
PW104	2	0	0	0
PW105	2	0	0	0
PW106	2	7.22222	0	14.4444
PW107	1	0	0	0
PW108	1	0	0	0
PW109	2	0	0	0
PW110	1	0	0	0
PW111	2	0	0	0
PW112	1	0	0	0
PW113	2	0	0	0
PW114	1	0	0	0
PW115	1	0	0	0
PW116	2	0	0	0
PW117	1	0	0	0
PW118	2	55.3333	55.2222	55.4444
PW119	1	0	0	0
PW120	2	0	0	0

## Sheet: FLIE_cycle4_data
P_NO	ARM	d1_total	d1_vomit	d1_naus
PW001	2	1.61111	1.77778	1.44444
PW002	1	0	0	0
PW003	2	10.8333	8.55556	13.1111
PW004	1	0	0	0
PW005	1	5.55556	0	11.1111
PW006	1	0	0	0
PW007	2	0	0	0
PW008	2	8.27778	0	16.5556
PW009	2	0	0	0
PW010	1	0	0	0
PW011	2	0	0	0
PW012	1	0	0	0
PW013	2	1	1.22222	0.777778
PW014	1	1.72222	0	3.44444
PW015	1	1.27778	1.22222	1.33333
PW016	2	0	0	0
PW017	2	0	0	0
PW018	2	5.66667	6.22222	5.11111
PW019	1	1.88889	2	1.77778
PW020	1	0	0	0
PW021	1	3.16667	3.66667	2.66667
PW022	1	0	0	0
PW023	2	0	0	0
PW024	2	0	0	0
PW025	1	6.5	0	13
PW026	2	0	0	0
PW027	2	0	0	0
PW028	1	0	0	0
PW029	1	0	0	0
PW030	2	0	0	0
PW031	1	14.8333	14.7778	14.8889
PW033	1	0.0555556	0	0.111111
PW034	2	0	0	0
PW035	1	1.33333	0	2.66667
PW036	2	0	0	0
PW037	2	45.1667	49.2222	41.1111
PW039	2	0	0	0
PW040	1	0	0	0
PW041	2	0	0	0
PW042	1	0	0	0
PW043	2	0	0	0
PW044	1	0	0	0
PW045	2	0	0	0
PW046	1	0	0	0
PW047	2	38.0556	46.4444	29.6667
PW048	1	0	0	0
PW049	2	0	0	0
PW050	1	0	0	0
PW051	1	0	0	0
PW052	2	0	0	0
PW053	1	0	0	0
PW054	2	13.8333	0	27.6667
PW055	1	0	0	0
PW056	2	0	0	0
PW057	2	0	0	0
PW058	1	0	0	0
PW059	1	0	0	0
PW060	2	0	0	0
PW061	2	0	0	0
PW062	2	3.88889	0	7.77778
PW063	1	0	0	0
PW064	1	0	0	0
PW065	2	0	0	0
PW066	2	0	0	0
PW067	1	0	0	0
PW068	1	0	0	0
PW069	1	1.77778	0	3.55556
PW070	1	0	0	0
PW071	2	0	0	0
PW072	2	0	0	0
PW073	2	0	0	0
PW074	1	0	0	0
PW075	1	0	0	0
PW076	2	0	0	0
PW077	1	0	0	0
PW078	2	0	0	0
PW079	1	6.38889	0.888889	11.8889
PW080	2	32.5	34.4444	30.5556
PW081	1	1.83333	0	3.66667
PW082	2	0	0	0
PW083	1	0	0	0
PW084	2	0	0	0
PW085	1	0	0	0
PW086	2	0	0	0
PW087	1	5.55556	11.1111	0
PW088	2	0	0	0
PW089	2	5.55556	0	11.1111
PW091	1	0	0	0
PW092	2	0	0	0
PW093	2	0	0	0
PW095	1	0	0	0
PW096	2	5.55556	0	11.1111
PW097	2	0	0	0
PW098	1	0	0	0
PW099	1	0	0	0
PW100	2	0	0	0
PW101	1	0	0	0
PW102	1	0	0	0
PW103	2	0	0	0
PW104	2	0	0	0
PW105	2	0	0	0
PW106	2	7.22222	0	14.4444
PW107	1	0	0	0
PW108	1	0	0	0
PW109	2	0	0	0
PW110	1	0	0	0
PW111	2	0	0	0
PW112	1	0	0	0
PW113	2	0	0	0
PW114	1	0	0	0
PW115	1	0	0	0
PW116	2	0	0	0
PW117	1	0	0	0
PW118	2	55.3333	55.2222	55.4444
PW119	1	0	0	0
PW120	2	0	0	0
